# Supplementary material for: GLM7 – A Novel Composite Glycolipid Index Derived from Routine Health Indicators for Enhanced Diagnosis and Prediction of Multimorbidity
Source: Adv Sci (Weinh). 2025 Aug 28;12(42):e10552. doi: 10.1002/advs.202510552 (PMC12622479; doi:10.1002/advs.202510552)
Supplement: Supplementary file 2 — Supporting Information [file ADVS-12-e10552-s002.xlsx]

## Sheet: Catalog
Tables	Title
Table S1	List of all data sources.
Table S2	Univariate regression analysis of 49 factors on cardiovascular diseases.
Table S3	Univariate regression analysis of 49 factors on diabetes mellitus.
Table S4	Univariate regression analysis of 49 factors on liver diseases.
Table S5	Univariate regression analysis of 49 factors on cancers.
Table S6	Univariate regression analysis of 49 factors on comorbidities.
Table S7	Overall trends of 7 routine indicators and the relationship between GLM7 and disease.

## Sheet: Table S1
Table S1: List of all data sources.
Dataset	Number of samples	Web link
NHANES-2013-2014 Demographics Data	10175	https://wwwn.cdc.gov/nchs/nhanes/search/datapage.aspx?Component=Demographics&CycleBeginYear=2013
NHANES-2013-2014 Examination Data	10175	https://wwwn.cdc.gov/nchs/nhanes/search/datapage.aspx?Component=Examination&CycleBeginYear=2013
NHANES-2013-2014 Laboratory Data	10175	https://wwwn.cdc.gov/nchs/nhanes/search/datapage.aspx?Component=Laboratory&CycleBeginYear=2013
NHANES-2013-2014 Questionnaire Data	10175	https://wwwn.cdc.gov/nchs/nhanes/search/datapage.aspx?Component=Questionnaire&CycleBeginYear=2013
NHANES-2015-2016 Demographics Data	9971	https://wwwn.cdc.gov/nchs/nhanes/search/datapage.aspx?Component=Demographics&CycleBeginYear=2015
NHANES-2015-2016 Examination Data	9971	https://wwwn.cdc.gov/nchs/nhanes/search/datapage.aspx?Component=Examination&CycleBeginYear=2015
NHANES-2015-2016 Laboratory Data	9971	https://wwwn.cdc.gov/nchs/nhanes/search/datapage.aspx?Component=Laboratory&CycleBeginYear=2015
NHANES-2015-2016 Questionnaire Data	9971	https://wwwn.cdc.gov/nchs/nhanes/search/datapage.aspx?Component=Questionnaire&CycleBeginYear=2015
NHANES-2017-2020 Demographics Data	15560	https://wwwn.cdc.gov/nchs/nhanes/search/datapage.aspx?Component=Demographics&Cycle=2017-2020
NHANES-2017-2020 Examination Data	15560	https://wwwn.cdc.gov/nchs/nhanes/search/datapage.aspx?Component=Examination&Cycle=2017-2020
NHANES-2017-2020 Laboratory Data	15560	https://wwwn.cdc.gov/nchs/nhanes/search/datapage.aspx?Component=Laboratory&Cycle=2017-2020
NHANES-2017-2020 Questionnaire Data	15560	https://wwwn.cdc.gov/nchs/nhanes/search/datapage.aspx?Component=Questionnaire&Cycle=2017-2020
NHANES-2021-2023 Demographics Data	11933	https://wwwn.cdc.gov/nchs/nhanes/search/datapage.aspx?Component=Demographics&Cycle=2021-2023
NHANES-2021-2023 Examination Data	11933	https://wwwn.cdc.gov/nchs/nhanes/search/datapage.aspx?Component=Examination&Cycle=2021-2023
NHANES-2021-2023 Laboratory Data	11933	https://wwwn.cdc.gov/nchs/nhanes/search/datapage.aspx?Component=Laboratory&Cycle=2021-2023
NHANES-2021-2023 Questionnaire Data	11933	https://wwwn.cdc.gov/nchs/nhanes/search/datapage.aspx?Component=Questionnaire&Cycle=2021-2023
CHARLS-2011-2020	96628	https://charls.charlsdata.com/pages/data/111/zh-cn.html

## Sheet: Table S2
Table S2: Univariate regression analysis of 49 factors on cardiovascular diseases.
	ID	AUC	95% CI (AUC)	Best_thresholds (specificities,sensitivities)
	Age	0.793	0.786-0.801	56.5 (0.653,0.806)
	Gender	0.551	0.541-0.56	1.5 (0.529,0.572)
	Race	0.494	0.485-0.503	2.5 (0.249,0.833)
	Education	0.463	0.455-0.471	-Inf (0,1),(1,0)
	Marital	0.535	0.526-0.545	1.44 (0.593,0.478)
	PIR	0.577	0.567-0.587	2.495 (0.519,0.711)
	Smoke	0.584	0.574-0.593	1.5 (0.6,0.596)
	Alcohol	0.481	0.474-0.488	-Inf (0,1),(1,0)
	Sleep_time	0.533	0.522-0.545	8.75 (0.81,0.272)
	Sport_level	0.465	0.455-0.474	-Inf (0,1),(1,0)
	BMI	0.561	0.55-0.571	30.25 (0.64,0.514)
	ALT	0.552	0.542-0.562	21.74 (0.473,0.704)
	AST	0.509	0.498-0.52	23.62 (0.697,0.437)
	ALP	0.603	0.592-0.614	81.37 (0.741,0.497)
	ALB	0.62	0.61-0.631	41.32 (0.581,0.675)
	BUN2	0.698	0.687-0.709	15.5 (0.718,0.641)
	Cr	0.698	0.687-0.708	88.84 (0.803,0.532)
	UA	0.606	0.595-0.616	324.15 (0.606,0.636)
	Glycohemoglobin	0.636	0.625-0.647	5.75 (0.705,0.535)
	FBG	0.533	0.523-0.544	110.5 (0.882,0.222)
	GGT	0.569	0.558-0.58	32.5 (0.802,0.379)
	Insulin	0.722	0.709-0.734	84.63 (0.876,0.727)
	TC	0.632	0.621-0.643	4.565 (0.649,0.625)
	TG	0.703	0.691-0.715	1.28(0.853,0.756)
	LDL-c	0.776	0.766-0.786	2.521 (0.847,0.822)
	HDL-c	0.567	0.556-0.578	1.32 (0.569,0.626)
	LDH	0.607	0.597-0.618	149.5 (0.671,0.566)
	Hb	0.564	0.553-0.575	13.75 (0.614,0.552)
	GLOB	0.528	0.517-0.539	30.11 (0.631,0.509)
	Ca	0.513	0.502-0.524	2.33 (0.526,0.602)
	K	0.605	0.594-0.616	4.085 (0.611,0.637)
	Na	0.547	0.536-0.559	140.02 (0.648,0.52)
	P	0.522	0.511-0.533	1.175 (0.548,0.601)
	Basophil	0.548	0.538-0.558	0.0575 (0.533,0.645)
	Eosinophil	0.584	0.573-0.594	0.199 (0.525,0.658)
	Lymphocyte	0.585	0.574-0.596	2.17 (0.531,0.672)
	Monocyte	0.605	0.595-0.616	0.587 (0.56,0.656)
	Neutrophils	0.562	0.552-0.573	4.26 (0.618,0.564)
	MCHC	0.561	0.55-0.572	33.45 (0.603,0.565)
	Platelet	0.617	0.606-0.628	222.73 (0.644,0.6)
	RBC	0.584	0.573-0.595	4.577 (0.642,0.554)
	RDW	0.663	0.653-0.673	13.79 (0.651,0.641)
	WBC	0.536	0.525-0.547	7.35 (0.615,0.525)
	TBIL	0.527	0.516-0.538	9.035 (0.676,0.459)
	AIP	0.722	0.711-0.733	0.278 (0.81,0.808)
	UHR	0.605	0.595-0.616	268.575 (0.664,0.575)
	RAR	0.672	0.662-0.682	0.336 (0.655,0.672)
	TYG	0.744	0.733-0.755	8.717 (0.852,0.781)
	TYG_BMI	0.729	0.718-0.74	268.764 (0.858,0.763)

## Sheet: Table S3
Table S3: Univariate regression analysis of 49 factors on diabetes mellitus.
	ID	AUC	95% CI (AUC)	Best_thresholds (specificities,sensitivities)
	Age	0.724	0.718-0.731	48.5 (0.539,0.827)
	Gender	0.523	0.515-0.531	1.5 (0.526,0.52)
	Race	0.49	0.481-0.498	3.5 (0.604,0.416)
	Education	0.448	0.441-0.455	-Inf (0,1),(1,0)
	Marital	0.494	0.487-0.502	-Inf (0,1),(1,0)
	PIR	0.547	0.539-0.556	2.515 (0.516,0.669)
	Smoke	0.513	0.505-0.52	1.5 (0.588,0.468)
	Alcohol	0.449	0.443-0.455	-Inf (0,1),(1,0)
	Sleep_time	0.518	0.509-0.527	8.75 (0.81,0.24)
	Sport_level	0.448	0.44-0.455	-Inf (0,1),(1,0)
	BMI	0.658	0.65-0.666	28.9776125095347 (0.605,0.665)
	ALT	0.542	0.533-0.551	23.5804777018667 (0.715,0.433)
	AST	0.503	0.493-0.512	16.5 (0.833,0.22)
	ALP	0.601	0.592-0.61	79.5 (0.727,0.495)				c
	ALB	0.616	0.607-0.624	40.6980346079898 (0.698,0.546)
	BUN2	0.63	0.621-0.639	14.5026627218935 (0.655,0.599)
	Cr	0.57	0.56-0.58	88.84 (0.799,0.393)
	UA	0.576	0.567-0.585	324.15 (0.612,0.581)
	Glycohemoglobin	0.881	0.873-0.888	6.05 (0.943,0.75)
	FBG	0.621	0.611-0.63	114.5 (0.966,0.4)
	GGT	0.617	0.608-0.626	28.9139322216245 (0.774,0.455)
	Insulin	0.809	0.8-0.818	72.09 (0.865,0.805)
	TC	0.591	0.582-0.6	4.6657989800255 (0.617,0.593)
	TG	0.77	0.761-0.779	1.2025 (0.855,0.797)
	LDL-c	0.739	0.73-0.748	2.651 (0.831,0.798)
	HDL-c	0.635	0.627-0.644	1.355 (0.553,0.71)
	LDH	0.547	0.538-0.556	145.5 (0.628,0.534)
	Hb	0.55	0.541-0.559	13.85 (0.598,0.547)
	GLOB	0.584	0.575-0.593	30.471217633212 (0.65,0.548)
	Ca	0.521	0.512-0.53	2.33321485817403 (0.598,0.536)
	K	0.58	0.571-0.589	4.11292922813769 (0.707,0.5)
	Na	0.538	0.529-0.547	139.786442861179 (0.628,0.52)
	P	0.525	0.516-0.534	1.17452744904668 (0.553,0.578)
	Basophil	0.551	0.543-0.559	0.0565735936534666 (0.545,0.626)
	Eosinophil	0.57	0.561-0.579	0.198517520215634 (0.536,0.635)
	Lymphocyte	0.498	0.489-0.507	2.65 (0.802,0.238)
	Monocyte	0.566	0.557-0.575	0.586731673801596 (0.565,0.596)
	Neutrophils	0.585	0.576-0.594	4.18709634797315 (0.611,0.586)
	MCHC	0.562	0.553-0.572	33.45 (0.615,0.55)
	Platelet	0.536	0.527-0.545	237.749008143662 (0.541,0.586)
	RBC	0.516	0.507-0.525	4.685 (0.555,0.541)
	RDW	0.614	0.606-0.623	13.7859880682118 (0.661,0.571)
	WBC	0.576	0.567-0.585	7.26575682382134 (0.619,0.567)
	TBIL	0.47	0.462-0.479	24.795 (0.99,0.013)
	AIP	0.794	0.786-0.802	0.2351114535 (0.809,0.86)
	UHR	0.628	0.619-0.636	254.07008495 (0.643,0.615)
	RAR	0.641	0.633-0.65	0.333232069628244 (0.647,0.633)
	TYG	0.878	0.872-0.885	8.6727428885 (0.875,0.862)
	TYG_BMI	0.836	0.829-0.844	242.71892045 (0.823,0.881)

## Sheet: Table S4
Table S4: Univariate regression analysis of 49 factors on liver diseases.
	ID	AUC	95% CI (AUC)	Best_thresholds (specificities,sensitivities)
	Age	0.623	0.606-0.64	76.5 (0.668,0.586)
	Gender	0.521	0.507-0.535	1.5 (0.519,0.522)
	Race	0.433	0.416-0.449	-Inf (0,1),(1,0)
	Education	0.475	0.462-0.487	-Inf (0,1),(1,0)
	Marital	0.501	0.487-0.515	1.70767047725638 (0.585,0.418)
	PIR	0.559	0.543-0.575	2.485 (0.511,0.68)
	Smoke	0.567	0.552-0.582	1.5 (0.584,0.554)
	Alcohol	0.477	0.466-0.488	-Inf (0,1),(1,0)
	Sleep_time	0.494	0.477-0.511	8.25 (0.746,0.278)
	Sport_level	0.51	0.495-0.525	1.5 (0.566,0.45)
	BMI	0.55	0.534-0.566	30.55 (0.651,0.479)
	ALT	0.652	0.634-0.669	26.5 (0.783,0.513)
	AST	0.656	0.639-0.674	24.5 (0.747,0.556)
	ALP	0.617	0.604-0.63	46.5 (0.445,0.793)
	ALB	0.564	0.547-0.58	41.2572822110825 (0.57,0.597)
	BUN2	0.557	0.54-0.574	15.3223104056437 (0.695,0.488)
	Cr	0.497	0.48-0.514	72.045 (0.605,0.435)
	UA	0.559	0.542-0.575	324.546017259296 (0.596,0.584)
	Glycohemoglobin	0.584	0.567-0.6	5.55 (0.548,0.588)
	FBG	0.53	0.514-0.546	102.5 (0.788,0.299)
	GGT	0.659	0.642-0.676	35.5 (0.834,0.448)
	Insulin	0.719	0.699-0.738	107.07 (0.914,0.693)
	TC	0.511	0.494-0.528	4.86469943001354 (0.591,0.529)
	TG	0.717	0.699-0.735	1.3495 (0.864,0.741)
	LDL-c	0.66	0.643-0.677	2.84766741476459 (0.775,0.785)
	HDL-c	0.567	0.551-0.584	1.37820485126682 (0.502,0.685)
	LDH	0.584	0.568-0.601	146.5 (0.631,0.581)
	Hb	0.52	0.503-0.537	14.0114619377163 (0.566,0.548)
	GLOB	0.586	0.569-0.603	29.930053335744 (0.555,0.637)
	Ca	0.518	0.501-0.535	2.32944796645655 (0.527,0.588)
	K	0.531	0.514-0.549	4.065 (0.596,0.545)
	Na	0.52	0.503-0.537	139.824113219804 (0.618,0.513)
	P	0.515	0.498-0.531	1.17477158067747 (0.546,0.571)
	Basophil	0.51	0.495-0.525	0.0541463130900407 (0.526,0.572)
	Eosinophil	0.519	0.503-0.535	0.204158239879937 (0.775,0.335)
	Lymphocyte	0.513	0.496-0.53	2.18380952380953 (0.52,0.566)
	Monocyte	0.518	0.502-0.535	0.587735839168592 (0.548,0.556)
	Neutrophils	0.505	0.488-0.522	4.27685212796161 (0.611,0.497)
	MCHC	0.534	0.518-0.551	33.5561822125813 (0.543,0.587)
	Platelet	0.571	0.553-0.589	228.5 (0.592,0.573)
	RBC	0.526	0.509-0.543	4.675 (0.559,0.554)
	RDW	0.534	0.517-0.551	13.874029857358 (0.665,0.46)
	WBC	0.504	0.487-0.521	7.3185054697461 (0.487,0.604)
	TBIL	0.532	0.515-0.549	9.24208393465637 (0.677,0.454)
	AIP	0.73	0.714-0.746	0.256032938 (0.794,0.822)
	UHR	0.572	0.556-0.589	278.90984195 (0.683,0.508)
	RAR	0.554	0.538-0.571	0.339504284 (0.662,0.5)
	TYG	0.754	0.738-0.77	8.5376327255 (0.805,0.832)
	TYG_BMI	0.691	0.673-0.708	257.24448075 (0.827,0.757)

## Sheet: Table S5
Table S5: Univariate regression analysis of 49 factors on cancers.
	ID	AUC	95% CI (AUC)	Best_thresholds (specificities,sensitivities)
	Age	0.782	0.774-0.791	56.5 (0.643,0.786)
	Gender	0.51	0.5-0.52	1.5 (0.485,0.535)
	Race	0.465	0.456-0.474	2.5 (0.25,0.859)
	Education	0.524	0.517-0.532	2.73136036461811 (0.215,0.835)
	Marital	0.514	0.504-0.524	1.42636115254014 (0.588,0.441)
	PIR	0.559	0.548-0.57	2.735 (0.656,0.526)
	Smoke	0.538	0.528-0.548	1.5 (0.588,0.524)
	Alcohol	0.514	0.504-0.523	0.0983302053645718 (0.922,0.246)
	Sleep_time	0.544	0.533-0.556	7.59461740435109 (0.547,0.53)
	Sport_level	0.472	0.463-0.482	-Inf (0,1),(1,0)
	BMI	0.498	0.487-0.509	25.35 (0.279,0.754)
	ALT	0.545	0.534-0.556	22.5 (0.441,0.738)
	AST	0.501	0.49-0.512	21.5 (0.486,0.551)
	ALP	0.565	0.554-0.577	73.8049966625345 (0.621,0.574)
	ALB	0.577	0.566-0.588	41.2747747747748 (0.572,0.635)
	BUN2	0.67	0.659-0.682	15.5 (0.709,0.619)
	Cr	0.618	0.607-0.63	80 (0.659,0.593)
	UA	0.542	0.531-0.553	324.43321888412 (0.594,0.569)
	Glycohemoglobin	0.562	0.55-0.574	5.45 (0.475,0.644)
	FBG	0.508	0.497-0.519	107.5 (0.849,0.207)
	GGT	0.503	0.492-0.514	23.5 (0.533,0.497)
	Insulin	0.691	0.678-0.704	85.9112625963249 (0.874,0.721)
	TC	0.515	0.503-0.527	4.8609327028183 (0.521,0.613)
	TG	0.694	0.682-0.707	1.33722504537205 (0.86,0.741)
	LDL-c	0.694	0.683-0.705	2.78295425434584 (0.79,0.814)
	HDL-c	0.529	0.517-0.541	1.38997932607766 (0.615,0.533)
	LDH	0.586	0.574-0.597	150.5 (0.677,0.545)
	Hb	0.558	0.547-0.569	13.9365382815425 (0.56,0.612)
	GLOB	0.574	0.563-0.586	29.5637510879025 (0.571,0.635)
	Ca	0.522	0.51-0.533	2.33435063871145 (0.59,0.557)
	K	0.59	0.578-0.602	4.12276544821584 (0.695,0.542)
	Na	0.56	0.549-0.572	140.076153176676 (0.647,0.542)
	P	0.518	0.507-0.529	1.18005789199724 (0.569,0.57)
	Basophil	0.526	0.516-0.536	0.0557402436551453 (0.527,0.617)
	Eosinophil	0.533	0.522-0.544	0.206553496379765 (0.774,0.364)
	Lymphocyte	0.569	0.557-0.581	1.55 (0.846,0.289)
	Monocyte	0.558	0.547-0.57	0.603565365025467 (0.736,0.418)
	Neutrophils	0.528	0.517-0.539	4.27546135831382 (0.611,0.53)
	MCHC	0.523	0.512-0.534	33.5127370959428 (0.559,0.584)
	Platelet	0.574	0.562-0.585	229.843353090601 (0.588,0.607)
	RBC	0.597	0.586-0.608	0.337082912 (0.65,0.591)
	RDW	0.586	0.575-0.597	13.8642198614751 (0.672,0.541)
	WBC	0.498	0.487-0.51	7.69796782387807 (0.34,0.689)
	TBIL	0.495	0.484-0.506	7.865 (0.424,0.6)
	AIP	0.689	0.677-0.7	0.279928877399274 (0.806,0.791)
	UHR	0.52	0.509-0.532	259.456676306758 (0.627,0.521)
	RAR	0.611	0.599-0.622	4.675 (0.569,0.669)
	TYG	0.713	0.701-0.724	8.6206518835 (0.824,0.793)
	TYG_BMI	0.683	0.671-0.695	254.09209715 (0.82,0.778)

## Sheet: Table S6
Table S6: Univariate regression analysis of 49 factors on comorbidities.
	ID	AUC	95% CI (AUC)	Best_thresholds (specificities,sensitivities)
	Age	0.759	0.752-0.767	56.5 (0.668,0.728)
	Gender	0.511	0.503-0.519	1.5 (0.486,0.535)
	Race	0.474	0.466-0.482	2.5 (0.251,0.815)
	Education	0.491	0.485-0.498	-Inf (0,1),(1,0)
	Marital	0.522	0.515-0.53	1.43006654335281 (0.593,0.453)
	PIR	0.512	0.503-0.521	2.51526721352224 (0.508,0.633)
	Smoke	0.54	0.532-0.548	1.5 (0.597,0.516)
	Alcohol	0.476	0.47-0.483	-Inf (0,1),(1,0)
	Sleep_time	0.535	0.525-0.544	8.25 (0.757,0.316)
	Sport_level	0.476	0.468-0.484	-Inf (0,1),(1,0)
	BMI	0.537	0.528-0.546	30.05 (0.629,0.484)
	ALT	0.552	0.543-0.561	22.5 (0.446,0.733)
	AST	0.487	0.478-0.496	23.0961296808243 (0.581,0.423)
	ALP	0.587	0.578-0.596	73.5 (0.631,0.585)
	ALB	0.606	0.597-0.615	41.3391579384009 (0.586,0.658)
	BUN2	0.683	0.674-0.692	16.5 (0.785,0.545)
	Cr	0.647	0.637-0.657	94.145 (0.86,0.409)
	UA	0.564	0.555-0.574	335.065952380953 (0.65,0.539)
	Glycohemoglobin	0.583	0.574-0.593	5.55 (0.567,0.579)
	FBG	0.517	0.508-0.525	107.5 (0.855,0.214)
	GGT	0.537	0.528-0.546	31.5 (0.787,0.356)
	Insulin	0.704	0.694-0.714	84.87 (0.875,0.722)
	TC	0.526	0.517-0.536	4.86525212039719 (0.525,0.616)
	TG	0.689	0.679-0.699	1.28326601867941 (0.85,0.743)
	LDL-c	0.699	0.69-0.708	2.7612518382353 (0.798,0.808)
	HDL-c	0.512	0.502-0.521	1.38513885147555 (0.615,0.512)
	LDH	0.604	0.595-0.613	150.5 (0.688,0.553)
	Hb	0.588	0.579-0.597	13.95 (0.57,0.628)
	GLOB	0.499	0.49-0.509	29.9375725877909 (0.546,0.559)
	Ca	0.509	0.5-0.518	2.33230245128612 (0.589,0.534)
	K	0.586	0.577-0.596	4.12072663492859 (0.701,0.515)
	Na	0.552	0.543-0.561	140.032448008018 (0.651,0.524)
	P	0.516	0.507-0.525	1.18098773454028 (0.57,0.56)
	Basophil	0.526	0.518-0.535	0.0554115261950237 (0.53,0.609)
	Eosinophil	0.563	0.554-0.572	0.199493096948393 (0.524,0.63)
	Lymphocyte	0.566	0.556-0.576	1.65 (0.807,0.308)
	Monocyte	0.561	0.552-0.57	0.602256561196958 (0.741,0.416)
	Neutrophils	0.526	0.517-0.536	4.27072953283407 (0.613,0.519)
	MCHC	0.546	0.537-0.555	33.5168370980871 (0.566,0.594)
	Platelet	0.565	0.556-0.575	233.5 (0.569,0.615)
	RBC	0.624	0.615-0.633	4.545 (0.678,0.564)
	RDW	0.609	0.6-0.618	13.95 (0.72,0.518)
	WBC	0.496	0.487-0.505	7.65 (0.339,0.675)
	TBIL	0.482	0.473-0.491	2.565 (0.022,0.982)
	AIP	0.689	0.679-0.698	0.280394431 (0.807,0.784)
	UHR	0.539	0.53-0.549	268.96601005 (0.658,0.502)
	RAR	0.631	0.623-0.64	0.337082912 (0.666,0.61)
	TYG	0.715	0.705-0.724	8.63954355 (0.83,0.778)
	TYG_BMI	0.701	0.692-0.711	260.3394951 (0.837,0.766)

## Sheet: Table S7
Table S7: Overall trends of 7 routine indicators and the relationship between GLM7 and disease.
	Factors	Type	Control (N=16375)	CVD (N=3097)	OR	95% CI	p_value	DM (N=5136)	OR	95% CI	p_value	Liver (N=1249)	OR	95% CI	p_value	Cancer (N=2690)	OR	95% CI	p_value	Comorbid (N=4582)	OR	95% CI	p_value
	Age (year)	Mean±SD	42.8 ± 15.8	65.5 ± 12.9	1.09	(1.09 - 1.10)	p<0.001	60.2 ± 13.7	1.07	(1.07 - 1.08)	p<0.001	56.2 ± 13.2	1.05	(1.04 - 1.06)	p<0.001	64.9 ± 14.3	1.09	(1.08 - 1.09)	p<0.001	62.7 ± 14.5	1.08	(1.07 - 1.08)	p<0.001
	BMI (kg/m2)	Mean±SD	28.7 ± 7.1	32.8 ± 7.8	1.04	(1.03 - 1.05)	p<0.001	32.8 ± 7.9	1.07	(1.06 - 1.08)	p<0.001	29.8 ± 7.5	1.02	(1.01 - 1.03)	p=0.005	29.5 ± 6.3	1.01	(1.00 - 1.03)	p=0.008	30.1 ± 7	1.03	(1.02 - 1.04)	p<0.001
	FBG (mg/dL)	Mean±SD	98.8 ± 9.5	123.5 ± 48	1.08	(1.07 - 1.08)	p<0.001	154.7 ± 59.6	1.14	(1.14 - 1.15)	p<0.001	121.2 ± 44.1	1.07	(1.06 - 1.08)	p<0.001	114 ± 31.6	1.07	(1.07 - 1.08)	p<0.001	116.1 ± 36.5	1.07	(1.06 - 1.07)	p<0.001
	HDL-c (mmol/L)	Mean±SD	1.4 ± 0.4	1.3 ± 0.4	0.51	(0.42 - 0.63)	p<0.001	1.3 ± 0.4	0.34	(0.29 - 0.40)	p<0.001	1.4 ± 0.4	0.57	(0.43 - 0.77)	p<0.001	1.4 ± 0.5	0.91	(0.75 - 1.11)	p=0.344	1.4 ± 0.4	0.82	(0.70 - 0.96)	p=0.013
	LDL-c (mmol/L)	Mean±SD	2.1 ± 0.4	2.5 ± 1.1	3.81	(3.35 - 4.34)	p<0.001	2.7 ± 1.1	2.41	(2.21 - 2.62)	p<0.001	2.9 ± 0.9	4.71	(3.84 - 5.79)	p<0.001	2.8 ± 0.9	3.09	(2.68 - 3.57)	p<0.001	2.8 ± 0.9	2.85	(2.55 - 3.20)	p<0.001
	TG (mmol/L)	Mean±SD	1.1 ± 0.7	1.6 ± 0.7	2.08	(1.90 - 2.28)	p<0.001	1.7 ± 0.9	2.31	(2.15 - 2.49)	p<0.001	1.4 ± 0.8	1.61	(1.42 - 1.83)	p<0.001	1.3 ± 0.8	1.42	(1.28 - 1.56)	p<0.001	1.3 ± 0.7	1.36	(1.25 - 1.48)	p<0.001
	Insulin (pmol/L)	Mean±SD	67.5 ± 58	128.1 ± 115	1.01	(1.01 - 1.01)	p<0.001	139.1 ± 149.8	1.01	(1.01 - 1.01)	p<0.001	97.5 ± 109.1	1	(1.00 - 1.01)	p<0.001	95.4 ± 113.6	1	(1.00 - 1.00)	p<0.001	99.1 ± 110.6	1	(1.00 - 1.00)	p<0.001
	GLM7	Mean±SD	7.0 ± 0.7	7.8 ± 0.6	9.98	(8.48 -11.74)	p<0.001	7.9 ± 0.6	12.19	(10.61 - 14.00)	p<0.001	7.5 ± 0.7	3.52	(2.93 - 4.22)	p<0.001	7.4 ± 0.7	3.08	(2.70 - 3.51)	p<0.001	7.4 ± 0.7	3	(2.70 - 3.33)	p<0.001
